# Supplementary material for: Comparative Analysis of Primary and Monovalent Booster SARS-CoV-2 Vaccination Coverage in Adults with and without HIV in Catalonia, Spain
Source: Vaccines (Basel). 2023 Dec 30;12(1):44. doi: 10.3390/vaccines12010044 (PMC10819920; doi:10.3390/vaccines12010044)
Supplement: Supplementary file 1 [file vaccines-12-00044-s001.zip]

Archive with 1 entries (1 files):
- vaccines-2786783-Supplementary.pdf
